# Supplementary material for: Phase Angle Is a Stronger Predictor of Hospital Outcome than Subjective Global Assessment—Results from the Prospective Dessau Hospital Malnutrition Study
Source: Nutrients. 2022 Apr 24;14(9):1780. doi: 10.3390/nu14091780 (PMC9100773; doi:10.3390/nu14091780)
Supplement: Supplementary file 1 [file nutrients-14-01780-s001.zip]

Archive with 1 entries (1 files):
- nutrients-1693970-supplementary.pdf
